# Supplementary material for: Correction to: Evidence for extensive hybridization and past introgression events in feather grasses using genome-wide SNP genotyping
Source: BMC Plant Biol. 2022 Jan 8;22:22. doi: 10.1186/s12870-021-03357-z (PMC8742406; doi:10.1186/s12870-021-03357-z)
Supplement: Supplementary file 1 — Additional file 1. [file 12870_2021_3357_MOESM1_ESM.zip]

Archive with 17 entries (17 files):
- Supplementary_File_1/AL.html
- Supplementary_File_1/CBL.html
- Supplementary_File_1/CL.html
- Supplementary_File_1/Col1L.html
- Supplementary_File_1/Col2L.html
- Supplementary_File_1/DDL.html
- Supplementary_File_1/DVL.html
- Supplementary_File_1/HLCol1.html
- Supplementary_File_1/HLCol2.html
- Supplementary_File_1/LG.html
- Supplementary_File_1/LHD.html
- Supplementary_File_1/LHTA.html
- Supplementary_File_1/LHV.html
- Supplementary_File_1/LigC.html
- Supplementary_File_1/LigIV.html
- Supplementary_File_1/SL.html
- Supplementary_File_1/WVS.html
